# Supplementary material for: Cranial osteology, taxonomic reassessment, and phylogenetic relationships of the Early Cretaceous (Aptian-Albian) turtle Trinitichelys hiatti (Paracryptodira)
Source: PeerJ. 2022 Nov 2;10:e14138. doi: 10.7717/peerj.14138 (PMC9636874; doi:10.7717/peerj.14138)
Supplement: Supplemental Information 2 [file peerj-10-14138-s002.zip]

Archive with 2 entries (2 files):
- Rollot_et_al_2022_Jan05_basal_baenids_stem_turtles.nex
- Rollot_et_al_2022_Jan05_basal_baenids_stem_turtles.tnt
