# Supplementary material for: Cranial osteology, taxonomic reassessment, and phylogenetic relationships of the Early Cretaceous (Aptian-Albian) turtle Trinitichelys hiatti (Paracryptodira)
Source: PeerJ. 2022 Nov 2;10:e14138. doi: 10.7717/peerj.14138 (PMC9636874; doi:10.7717/peerj.14138)
Supplement: Supplemental Information 2 [file peerj-10-14138-s002.zip › Rollot_et_al_2022_Jan05_basal_baenids_stem_turtles.nex]

#NEXUS
[written Wed Jan 05 17:01:10 CET 2022 by Mesquite  version 3.6 (build 917) at GEOSPC118/192.168.1.52]

BEGIN TAXA;
	TITLE Taxa;
	DIMENSIONS NTAX=48;
	TAXLABELS
		Proganochelys_quenstedti Kayentachelys_aprix '*Eileanchelys waldmani' '*Sichuanchelys palatodentata' '*Mongolochelys efremovi' '*Chubutemys copelloi' '*Peligrochelys walshae' Dinochelys_whitei Glyptops_ornatus Uluops_uluops Pleurosternon_bullockii Pleurosternon_moncayensis Dorsetochelys_typocardium__ Riodevemys_inumbragigas__ Toremys_cassiopeia Helochelydra_nopcsai Naomichelys_speciosa Aragochersis_lignitesta Kallokibotion_bajazidi Compsemys_victa Berruchelus_russelli__ Peltochelys_duchastelli Selenemys_lusitanica__ '*Trinitichelys hiatti' '*Arundelemys dardeni' '*Lakotemys australodakotensis' Arvinachelys_goldeni Neurankylus_exemius Neurankylus_torrejonensis Hayemys_latifrons Plesiobaena_antiqua Peckemys_brinkman Cedrobaena_putorius '*Goleremys mckennai' Boremys_pulchra Boremys_grandis Eubaena_cephalica Palatobaena_cohen Palatobaena_bairdi Palatobaena_gaffneyi '*Palatobaena knellerorum' Stygiochelys_estesi '*Saxochelys gilberti' Baena_arenosa Chisternon_undatum Gammerabaena_sonsalla Denazinemys_nodosa Scabremys_ornata 
	;

END;


BEGIN CHARACTERS;
	TITLE  'Matrix in file "palato 9-26-08paup.nex"';
	LINK TAXA = Taxa;
	DIMENSIONS  NCHAR=105;
	FORMAT DATATYPE = STANDARD RESPECTCASE GAP = - MISSING = ? SYMBOLS = "  0 1 2 3 4 5 6 7 8 9";
	CHARSTATELABELS 
		1 skull_shape_in_dorsal_view /  'wedge shaped (triangular)' 'elongate (at least twice as long as wide)' round,
		2 preorbital_length /  short long,
		3 orbit_shape /  circular with_posterodorsal_notch,
		4 size_of_orbit /  orbit_larger_than_maxillary_height orbit_smaller_than_maxillary_height,
		5 lingual_ridge /  complete 'reduced, only developed anteriorly' absent,
		6 shape_of_triturating_surface /  lingual_and_labial_margins_more_or_less_parallel 'lingual and labial margins diverge posteriorly, triturating surface greatly expanded posteriorly',
		7 'intermaxillary arch/ tongue groove' /  broad narrow,
		8 palatine_contribution_to_triturating_surface /  absent present,
		9 interorbital_width /  'wide (70-100% of skull width)' 'moderate (35-65% of skull width)' 'narrow (0-30% of skull width)',
		10 swollen_maxillae /  absent present,
		11 nasal_size /  'larger, more than 10% of surface of interorbital skull roof' 'small to absent, less than 10% of surface of interorbital skull roof',
		12 frontal_contribution_to_external_nares /  absent 'present, between nasals and maxillae' 'present, between nasals, along midline',
		13 prefrontal_exposure_on_skull_roof /  large reduced absent,
		14 postorbital_contribution_of_frontal /  part_of_frontals_occupies_space_posterior_to_the_orbits frontals_restricted_to_the_interorbital_space,
		15 frontal_contribution_to_orbits /  absent 'present, small' 'present, large',
		16 frontal_maxilla_contact /  absent present,
		17 jugal_contribution_to_orbit /  large small absent,
		18 ventral_extension_of_the_jugal /  'present, the jugal extends ventrally deep below the level of the orbit and may reach the ventral margin of the maxilla' 'absent, the jugal does not form a ventral process',
		19 posterodorsal_extension_of_quadratojugal /  quadratojugal_extends_over_tympanum quadratojugal_does_not_crest_tympanum,
		20 squamosal_parietal_contact /  present absent,
		21 posteromedial_margin_of_parietals /  parietals_jointly_form_a_rounded_margin parietals_jointly_form_a_pointed_margin,
		22 posterior_thinning_of_parietals_towards_temporal_margins /  absent present,
		23 praepalatine_foramen /  located_entirely_within_premaxillae 'located within suture of premaxillae, vomer, and/or maxillae',
		24 foramen_palatinum_posterius /  formed_by_pterygoid_and_palatine formed_entirely_by_palatine,
		25 midline_contact_of_pterygoid /  'point contact, less than 10% of the anteroposterior length of pterygoid' 'small, 10 to 40% of pterygoid length' 40_to_70%_of_pterygoid_length more_than_70%_of_pterygoid_length,
		26 posterior_process_of_the_pterygoid /  'absent, prootic exposed ventrally' 'short, prootic not exposed ventrally, no contact with the basioccipital' 'moderately long, point contact with basioccipital' 'elongate, extensive contact with basioccipital',
		27 epipterygoid /  present absent,
		28 contribution_of_opisthotic_to_stapedial_foramen /  absent present,
		29 splenial /  large reduced absent,
		30 tubercle_on_posterolateral_edge_of_dentary /  absent present,
		31 'shape of the dentary/surangular contact' /  'Z-shaped' straight,
		32 scalloping_of_posterior_margin_of_carapace /  absent present_but_minor present_and_distinct,
		33 contribution_of_5th_vertebral_to_posterior_margin_of_carapace /  absent present,
		34 costal_fontanelles_in_skeletally_mature_individuals /  absent present,
		35 preneural /  absent present,
		36 supernumerary_posterior_peripherals /  absent 'present (more than 12 pairs present, additional ones inserted posteriorly)',
		37 mesoplastron /  mesoplastra_present_and_with_midline_contact mesoplastra_present_but_lacking_midline_contact mesoplastra_absent,
		38 cervical_scutes /  absent 'present, single' 'present, two or more',
		39 vertebral_length_versus_width /  width_significantly_greater_than_length length_and_width_approximately_equal length_greater_than_width,
		40 nuchal_scute /  absent present,
		41 prepleural_scute /  absent present,
		42 postpleural_scute /  absent present,
		43 supramarginal_scutes /  absent present,
		44 placement_of_anterior_margin_of_marginal_I /  great_majority_located_over_nuchal 'evenly spans nuchal/peripheral suture' majority_located_over_peripheral_I,
		45 epiplastral_processes /  present absent,
		46 gulars /  smaller_than_extragulars as_large_as_extragulars much_larger_than_extragulars,
		47 medial_contact_of_extragulars /  absent present,
		48 placement_of_anal_scutes /  restricted_to_xiphiplastra lap_onto_hypoplastra_as_well,
		49 'xiphiplastron-hypoplastron suture' /  straight 'z-shaped',
		50 pygal_notch /  absent present,
		51 anteriorly_scalloped_shell /  absent present,
		52 sulcus_around_external_narial_opening /  absent present,
		53 external_pterygoid_process /  present greatly_reduced,
		54 angle_between_maxillae /  acute_angle obtuse_angle,
		55 thickening_of_jugal /  absent present,
		56 vertical_indentation_on_maxilla_anterior_to_orbit /  absent present,
		57 horizontal_tubercles_on_basiocciptal /  absent present,
		58 length_between_orbit_and_cheek_emargination /  '50-100% of orbit diameter' more_than_100%_of_orbit_diameter less_than_50%_of_orbit_diameter,
		59 'shape of frontal/parietal suture' /  slightly_curved_to_straight strongly_curved,
		60 size_of_mandibular_condyle /  small large,
		61 supraoccipital_exposure_on_skull_roof /  absent 'present, but minor' present_and_large,
		62 orbit_inset_into_maxilla /  absent present,
		63 parietal_width_versus_length /  maximum_combined_width_of_parietals_less_then_their_length maximum_combined_width_of_parietals_greater_than_their_length,
		64 interpterygoid_vacuity /  present absent,
		65 cheek_emargination /  absent_or_minor 'present, reaching at_least the ventral margin of the orbit',
		66 hooked_premaxilla /  absent present,
		67 'nasal/frontal suture shape' /  straight anteriorly_convex,
		68 'nasal/premaxilla relationship' /  nasals_extend_as_far_anteriorly_as_premaxilla nasals_do_not_extend_as_far_anteriorly_as_premaxilla,
		69 hooked_mandible /  absent present,
		70 labial_ridge_on_mandible /  present absent,
		71 snout_shape /  rectangular_snout pointed_snout,
		72 size_of_tympanum /  smaller_than_diameter_of_orbit larger_than_diameter_of_orbit,
		73 size_of_the_external_narial_opening /  'small, much smaller than orbit' 'large, approximately the same size as orbit',
		74 distal_caudals /  same_length_as_proximal_caudals significantly_longer_than_proximal_caudals,
		75 presence_of_free_cervical_ribs /  present absent,
		76 articular_surfaces_on_cervical_vertebrae /  'absent, all vertebrae amphicoelous' 'present, some vertebrae proceolous or ophisthocoelous',
		77 sculptured_skull /  absent_or_minor present_and_distinct,
		78 shell_sculpturing /  smooth_to_minor distinct_tubercles_and_crenulations raised_tubercles_that_easily_break,
		79 shape_of_vertebral_III /  as_wide_anteriorly_as_posteriorly narrower_anteriorly_than_posteriorly,
		80 nuchal_contribution_to_anterior_margin_of_shell /  present absent,
		81 xiphiplastral_notch /  absent present,
		82 distinct_thickening_of_plastron_medial_to_inguinal_buttresses /  absent present,
		83 distinct_thickening_of_plastron_medial_to_axillary_buttresses /  absent present,
		84 contact_of_axillary_buttress_with_costals /  absent_or_minor present_and_extensive,
		85 extent_of_inguinal_buttress /  absent_or_minor present_and_extensive,
		86 number_of_suprapygals /  one two three,
		87 suprapygal_size /  large small,
		88 neural_V /  wider_than_long longer_than_wide,
		89 neural_VI_contacts /  contacts_costals_V_and_VI 'contacts costals V, VI, and VII',
		90 peripheral_I_contact_with_costal_I /  absent present,
		91 relative_width_of_suprapygals /  suprapygal_I_much_narrower_than_suprapygal_II suprapygals_have_about_the_same_width,
		92 lateral_margins_of_nuchal /  margins_parallel margins_anteriorly_convergent,
		93 entoplastral_dimensions /  longer_than_broad about_equal broader_than_long,
		94 midline_sulcus /  straight deeply_sinuous,
		95 depth_of_upper_temporal_emargination_relative_to_incisura_columella_auris /  'absent to shallow, does not reach level of incisura in lateral view' 'moderate, reaches beyond level  incisura in lateral view, but not deeper than anterior margin of tympanus' 'deep, beyond level of cavum tympani in lateral view',
		96 basipterygoid_processes /  'present, large' 'present, reduced' absent,
		97 anterior_tubercula /  absent present,
		98 prootic_in_trigeminal_foramen /  present absent,
		99 enclosure_of_internal_carotid_artery_in_bone /  'internal carotid artery not enclosed in bone, foramen distalis nervi vidiani ventrally exposed' 'internal carotid artery canal anteriorly ossified, foramen distalis nervi vidiani ventrally exposed' 'internal carotid artery canal fully encased in bone, the foramen distalis nervi vidiani is not exposed ventrally',
		100 lateral_canal_of_carotid_system /  present absent,
		101 occipital_condyle /  formed_by_basioccipital_and_exoccipital formed_by_basioccipital_alone,
		102 entoplastral_scute /  absent present,
		103 'V-shaped anterior peripherals' /  absent present,
		104 supernumerary_anterior_peripherals /  absent 'present (more than 12 pairs present, four associated with costal I)',
		105 'superficial enclosure of cavum tympani by squamosal/quadrate contact' /  absent present ; 
	MATRIX
	Proganochelys_quenstedti       00000000000000000000-000-000000000000100??1100000000000000000010000000000000000?00000????????0?0000?000-0
	Kayentachelys_aprix            00000000{0 1}0000010?0?0-000-000001000000100000100000000000000000010001010000000000000000??001010000000?00000
	'*Eileanchelys waldmani'       0000??0?101000100000??1??0?0?0?000?0010000020?00?000?000100010??001?????0???11000?????010??10001000?10000
	'*Sichuanchelys palatodentata' 10002000?00000000010-?101???0?10000001000001?2000000000000100001000?001{0 1}????00000????????1?10000000000000
	'*Mongolochelys efremovi'      10000000001000000000-0?0110?001001?01100000100000000000000001011000000100???00000????1010{0 1}0100011?00?0000
	'*Chubutemys copelloi'         0000200010?0000000?0???1100??????1002?000001??????000000000?10?100??????0?????00?00?0?0101?10?000?00?000?
	'*Peligrochelys walshae'       ????10???0?0000?00???????????????????1?0??????????0???0?0?00????00??00???0??0??0???????????1????1?0???0?0
	Dinochelys_whitei              ?000?0?0?0?00010???0?????????0?0000001000001?10100000000?00??00101?110???00?10000?00010??11110???????0?0?
	Glyptops_ornatus               10002001?0?00?102?000100020000000000011000010100000000000000?001011110100?00110001000101011110?1?00?10000
	Uluops_uluops                  0000100110000010010000?11200???????????????????????00000010020111?1???010???1?????????????????0111001???0
	Pleurosternon_bullockii        1000200?10000010210001000{1 2}00???000{0 1}0000000010{0 1}0000000000?10010011011??000?0011001?0001010101{1 2}0111101?0000
	Pleurosternon_moncayensis      ??????????????????01?????200????????????????0?0?????0???0??0??01????????????11?????????????????1110110??0
	Dorsetochelys_typocardium__    10002001?00000101?0001?0220????0000001100001?10000000000000020011011???1????11000????1010111200?1???10000
	Riodevemys_inumbragigas__      ???????????????????????????????0000011000001?100000??????????????????????????1000??0?101010121???????0?0?
	Toremys_cassiopeia             ???????????????????????????????0000000?00001?100000??????????????????????????1001??0?10?010120???????000?
	Helochelydra_nopcsai           1?0021-010?000202100-0?032000000?0??0????????????0?010?0000120010001011{0 1}10??12???0000???????0?0?10???11?0
	Naomichelys_speciosa           110{0 1}????00000?202{0 1}00-0???1??000000000?0010011?000000?00000?1100?0010?1111??11200000002010101000?10??11100
	Aragochersis_lignitesta        ??0???????????2????????????????00000010000011100000??0?000???0??0????1?????11200000002010101100?1????1100
	Kallokibotion_bajazidi         01000?0?100000100010-01?230??01000001000000211000000?00000?000110001?01{0 1}0??0010100011?0100?11001000010011
	Compsemys_victa                01001001000000000010?0?023?0???00000001000021200000000000000?0010100??100???010111011100000121?200???0011
	Berruchelus_russelli__         ???????????????????????????????0000000?000021200000??????????????????????????1?11??1110?0001{1 2}1???????00??
	Peltochelys_duchastelli        ???????????????????????????????000102?100002?100000??????????????????????????1010??1?101001121???????000?
	Selenemys_lusitanica__         ???????????????????????????????00000000000021100000??????????????????????????1010??1??01000121???????0?0?
	'*Trinitichelys hiatti'        10001001101000102000110023?0?????00?01000?0110000?000000000010111000??000??01110?1011??1????10220?0110??0
	'*Arundelemys dardeni'         000010010000001020????00230(0 1)???????????????????????00000000??0?11010??000???1??????????????????200011???0
	'*Lakotemys australodakotensis'1000?0?010100020200011?11300???000?00?1???0?11000?000000000010111?1????0?????10?011111010?1?10220100?0000
	Arvinachelys_goldeni           010011010000000?21011?1113?1?1?210???100000??011110000001200?011100010011?????0?1??11??11???10220????0??0
	Neurankylus_exemius            0??0??0??0000?10???001??1{2 3}?1?0?100000110000111000000000010100001?000100?1111001001011101110110{1 2}201??00000
	Neurankylus_torrejonensis      000?????000000101??0???0?3???0?100???110000?110???00?0????00?001?0001001????00??0??11????????0??0????0???
	Hayemys_latifrons              00????0??0000?012?0111?113?0???????????????????????000000000?0011000??011???0???0?????????????120???????0
	Plesiobaena_antiqua            0000110110{0 1}(0 2)101120011110130001011101011000001011110000000000100110010111111100000111100111-00022010100000
	Peckemys_brinkman              00000101{0 1}01?1{0 1}111{0 1}01001023100111??0101000001101??10000001200100?????????????????01111????????0220?010??00
	Cedrobaena_putorius            0000111111??11111{0 1}01111(0 1)2?1001?????????????????????000000001010???????????????????????????????220???0??00
	'*Goleremys mckennai'          0000111?100020211001??10?3?????????????????????????01000?000?0?11001??11??????????????????????2?0???????0
	Boremys_pulchra                0?00?11??0?01?11??0111?0??101?021011021111111110111000000000100110010111110002000111101111-0002??1???000?
	Boremys_grandis                ???????????????????????????????21011022111111110111??????????????????????????20001111011?1?000???????000?
	Eubaena_cephalica              01011110110010{0 1}1200111101310???????????????????????00000011010011001??111???0000??????????????220021????0
	Palatobaena_cohen              20002101111220111{0 1}01111013100111110?0110000010?11?0111101111(1 2)101101101?11???000001111????1??10220101?0000
	Palatobaena_bairdi             2000210111122011000100101310011????????????????????1111001112101101101?11???0?????????????????220???????0
	Palatobaena_gaffneyi           2001210101122111100100100310???????????????????????11110011121011011???11???0?????????????????120???????0
	'*Palatobaena knellerorum'     20002100111210210001001013?0???????????????????????11110010121011011???11???0?????????????????220???????0
	Stygiochelys_estesi            0010110011112111100111010311?????????2211?0??01???00000001001001100101111???00000111111???????{1 2}20??1???00
	'*Saxochelys gilberti'         0010110011102{0 1}212001110{0 1}1310210{1 2}101002{1 2}1100{0 1}101011000000000010111001011001??010001111011{0 1}1-0{0 1}022001110000
	Baena_arenosa                  00101100{0 1}01?21110{0 1}100000131120011001122010011011110000000000001110?101111???000001111??111-000020021?0000
	Chisternon_undatum             00101100111121110{0 1}1010010311200110110221100110110100000000101011100101111111000001111??1?1-000020????0000
	Gammerabaena_sonsalla          0000110011{0 1}110{0 1}120?????01?10???????????????????????00001?11??1?11001??1?1???0??????????????????201???????
	Denazinemys_nodosa             ???????????????????????????????210?1022110011110?11??????????????????????????20001111????1-000???????000?
	Scabremys_ornata               ???????????????????????????????110?1011000011010?10??????????????????????????20001111????????0???????000?

;

END;

BEGIN TAXA;
	TITLE Eileanchelys_waldmani;
	DIMENSIONS NTAX=1;
	TAXLABELS
		taxon_1 
	;

END;


BEGIN paup;
outgroup Kayantechelys Proganochelys;
set increase = auto taxlabels = full torder = right tcompress = yes;
pset collapse = minbrlen;
exe ratchet1.nex;
savetrees file = trl.tre append = yes;
clear;
exe ratchet2.nex;
savetrees file = trl.tre append = yes;
clear;
exe ratchet3.nex;
savetrees file = trl.tre append = yes;
clear;
exe ratchet4.nex;
savetrees file = trl.tre append = yes;
clear;
exe ratchet5.nex;
savetrees file = trl.tre append = yes;
clear;
gettrees file = trl.tre allblocks = yes;
condense deldupes = yes;
 filter best = yes;
hsearch start = current;
condense deldupes = yes;
 filter best = yes;

END;
BEGIN ASSUMPTIONS;
	OPTIONS DEFTYPE = unord PolyTcount = MINSTEPS;
	TYPESET * UNTITLED   =  unord:  1- 4 6- 8 10- 12 14 16 18- 24 27- 28 30- 31 33- 36 40- 43 45 47- 57 59- 60 62- 77 79- 85 87- 92 94-97\3 98 100- 105, ord:  5 9 13 15 17 25- 26 29-32\3 37- 39 44 46 58-61\3 78 86 93 95- 96 99;

END;

BEGIN MacClade;
	Version 4.0 84;
	LastModified -939548019;
	FileSettings editor '0' '1' '1' '0';
	Singles 000;
	Editor 0001100111111110010001001 '0' '24' Geneva '9' '100' '1' all;
	EditorPosition '44' '4' '515' '1419';
	TreeWindowPosition '46' '6' '835' '1390';
	ListWindow Characters closed Geneva '9' '589' '753' '273' '572' 000;
	ListWindow Taxa closed Geneva '9' '318' '246' '273' '284' 100000;
	ListWindow Trees closed Geneva '9' '50' '10' '129' '379';
	ListWindow TypeSets closed Geneva '9' '50' '10' '276' '490';
	ListWindow WtSets closed Geneva '9' '50' '10' '276' '490';
	ListWindow ExSets closed Geneva '9' '50' '10' '276' '490';
	ListWindow CharSets closed Geneva '9' '50' '10' '276' '490';
	ListWindow TaxSets closed Geneva '9' '50' '10' '276' '490';
	ListWindow CharPartitions closed Geneva '9' '50' '10' '276' '490';
	ListWindow CharPartNames closed Geneva '9' '50' '10' '276' '490';
	ListWindow WtSets closed Geneva '9' '50' '10' '276' '490';
	ChartWindowPosition '52' '30' '818' '1380';
	StateNamesSymbols open Geneva '9' '10' '680' '65' '192' '548';
	WindowOrder Data States;
	OtherSymbols & / 00 ? -;
	Correlation '0' '0' '1000' '0' '0' 10011010;
	Salmo 00000001;
	EditorFile '2';
	ExportHTML _ MOSS '100' 110000;
	PrettyPrint 10;
	EditorToolsPosition '768' '926' '115' '165';
	TreeToolsPosition '740' '9' '126' '138';
	TreeWindowProgram 10;
	TreeWindow 0000;
	Continuous '0' '3' 1;
	Calculations 0000001;
	SummaryMode '0' '0' 0;
	Charts Geneva '9' ( normal ) 0010;
	NexusOptions '0' '0' '50' 001011011;
	TipLabel '1';
	TreeFont Geneva '9' ( normal );
	TreeShape 1.0 1.0 0100;
	TraceLabels 0101;
	ChartColors '0' '0' '65535' '9' '0' 1;
	ChartBiggestSpot 1;
	ChartPercent 10;
	ChartBarWidth '10' 1;
	ChartVerticalAxis 10101;
	ChartMinMax '0';
	TraceAllChangesDisplay '1' 1;
	BarsOnBranchesDisplay '0' '0' '60000' '10000' '10000' '10000' '10000' '60000' '65000' '65000' '65000' '6' '1' 0000101;
	ContinuousBranchLabels 0;
	AllStatesBranchLabels 1;
	IndexNotation '2' 1;
	PrintTree 10.00 '2' '2' '2' '2' '2' '2' '2' '2' '2' '2' '2' Geneva '9' ( normal ) Geneva '10' ( normal ) Geneva '9' ( normal ) Geneva '9' ( normal ) Geneva '9' ( bold ) Geneva '9' ( normal ) Geneva '9' ( normal ) '0' '0' '0' '0' '0' '0' '0' '0' '0' '0' '0' '0' '0' '0' '0' '0' '0' '0' '0' '0' '0' '0' '0' '0' '0' '0' '0' '0' '0' '0' '1' '1' '1' '1' '1' '30251' '-39' '4' '-40' '0' '1' '2' '1' '8' '0' '0' '0' '2' 1000111000000000000100000111000;
	MatchChar 00 .;
	EntryInterpretation 01;
	ColorOptions 00;
	TreeTools '0' '5' '4' '0' '10' '4' '0' 00100111111101110;
	EditorTools '0' '0' '0' '1000' '0' '0' '6' '3' '0' 100000101110001;
	PairAlign '2' '2' '3' '2' '1' '1' '2' '1' '3' 1010;
	BothTools '1';

END;
BEGIN MESQUITECHARMODELS;
	ProbModelSet * UNTITLED   =  'Mk1 (est.)':  1- 105;
END;

BEGIN NOTES;

	CHARACTERS = 'Matrix in file "palato 9-26-08paup.nex"' TAXA = Taxa;
	TEXT   TAXON = 1 CHARACTER = 9 TEXT = '1 based on fig. 22 of Gaffney (1990)^n';
	TEXT   TAXON = 2 CHARACTER = 9 TEXT = '0,69 based on fig. 10 in Gaffney and Jenkins (2010)';
	TEXT   TAXON = 3 CHARACTER = 9 TEXT = '0.36 based on the skull in fig. 5a in Anquetin (2010)';
	TEXT   TAXON = 5 CHARACTER = 9 TEXT = '0.84, by reference to figure 17.28 in Sukhanov (2000)';
	TEXT   TAXON = 6 CHARACTER = 9 TEXT = '0.62 by reference to fig. 3 in Sterli et al. (2015)';
	TEXT   TAXON = 9 CHARACTER = 9 TEXT = '1.28, fig. 12, Gaffney 1979';
	TEXT   TAXON = 10 CHARACTER = 9 TEXT = '0.65 by reference to Fig. 1 in Rollot et al. (2021)';
	TEXT   TAXON = 11 CHARACTER = 9 TEXT = '0.5 (left side) and 0.57 (right side), fig. 2, Evers et al., 2020';
	TEXT   TAXON = 13 CHARACTER = 9 TEXT = '2.05, by reference to holotype of delairii';
	TEXT   TAXON = 16 CHARACTER = 9 TEXT = '0.63 by reference to Fig. 4 in Joyce et al. (2011)';
	TEXT   TAXON = 17 CHARACTER = 9 TEXT = '0.81, Fig. 2 in Joyce et al. (2014)';
	TEXT   TAXON = 19 CHARACTER = 9 TEXT = '0.56, fig. 2 in Martin-Jimenez et al. (2021)';
	TEXT   TAXON = 20 CHARACTER = 9 TEXT = '1, fig. 1 Lyson and Joyce (2011)';
	TEXT   TAXON = 24 CHARACTER = 9 TEXT = '0.58, Fig. 2 in Rollot et al. (this paper)';
	TEXT   TAXON = 25 CHARACTER = 9 TEXT = '0.93, fig. 1 in Evers et al. (2021)';
	TEXT   TAXON = 26 CHARACTER = 9 TEXT = '0.51, fig. 2, Rollot et al. (in press)';
	TEXT   TAXON = 27 CHARACTER = 9 TEXT = '0.83 based on UMNH VP 21151 (Fig. 2 in Lively, 2015); 0,79 based on UMNH VP 21300 (Fig. 3 in Lively, 2015)';
	TEXT   TAXON = 28 CHARACTER = 9 TEXT = '2.29, fig. 2, Lyson et al. (2016)';
	TEXT   TAXON = 31 CHARACTER = 9 TEXT = '0.59, fig. 2, Brinkman (2003)';
	TEXT   TAXON = 32 CHARACTER = 9 TEXT = '0.59 (Fig. 4), 0.72 (Fig. 5), Lyson and Joyce (2009)';
	TEXT   TAXON = 33 CHARACTER = 9 TEXT = '0.46 (Fig. 1), 0.37 (Fig. 2), Lyson and Joyce (2009)';
	TEXT   TAXON = 34 CHARACTER = 9 TEXT = '0.63, fig. 1, Hutchison (2004)';
	TEXT   TAXON = 37 CHARACTER = 9 TEXT = '0.46, fig. 1, Rollot et al. (2018)';
	TEXT   TAXON = 38 CHARACTER = 9 TEXT = '0.55, fig. 2, Lyson et al. (2021)';
	TEXT   TAXON = 39 CHARACTER = 9 TEXT = '0.57, fig. 2, Lyson et al. (2021)';
	TEXT   TAXON = 40 CHARACTER = 9 TEXT = '0.72, fig. 2, Lyson et al. (2021)';
	TEXT   TAXON = 41 CHARACTER = 9 TEXT = '0.42, fig. 3, Lyson et al. (2021)';
	TEXT   TAXON = 42 CHARACTER = 9 TEXT = '0.46 (fig. 20 from Gaffney, 1972);';
	TEXT   TAXON = 43 CHARACTER = 9 TEXT = '0.5 (fig. 2 from Lyson et al., 2019); 0.66 (fig. 3 from Lyson et al., 2019); 0.58 (fig. 4 from Lyson et al., 2019)';
	TEXT   TAXON = 44 CHARACTER = 9 TEXT = '0.57 (fig. 26 from Gaffney, 1972); 0.69 (picture of UCM 102270)';
	TEXT   TAXON = 45 CHARACTER = 9 TEXT = '0.61 (fig. 34 from Gaffney, 1972)';
	TEXT   TAXON = 46 CHARACTER = 9 TEXT = '0.55 (fig. 1 from Lyson & Joyce, 2010; taken from the left side)';

	TEXT   TAXON = 9 CHARACTER = 16 TEXT = fig._12;

	TEXT   TAXON = 3 CHARACTER = 28 TEXT = 'change from ?->0 by SWE';

	TEXT   TAXON = 3 CHARACTER = 57 TEXT = 'chnaged from 0->1 by SWE, double checked by Walter as well';

	TEXT   TAXON = 3 CHARACTER = 97 TEXT = 'changed from ?->0 by SWE';

	TEXT   TAXON = 3 CHARACTER = 98 TEXT = 'changed from ?->0 by SWE	';

	TEXT   TAXON = 3 CHARACTER = 99 TEXT = 'chnaged from ?->0 by SWE';

END;

Begin MESQUITE;
		MESQUITESCRIPTVERSION 2;
		TITLE AUTO;
		tell ProjectCoordinator;
		timeSaved 1641398470639;
		getEmployee #mesquite.minimal.ManageTaxa.ManageTaxa;
		tell It;
			setID 0 2204592169376652573;
			tell It;
				setDefaultOrder  0 1 36 37 38 39 40 5 7 8 6 44 2 28 56 32 33 34 35 3 27 31 29 9 4 41 46 10 47 11 12 13 14 45 15 16 17 18 19 20 42 21 43 22 23 24 25 26;
				attachments ;
			endTell;
			setID 1 1877088699477460209;
		endTell;
		getEmployee #mesquite.charMatrices.ManageCharacters.ManageCharacters;
		tell It;
			setID 0 5887150998515415147;
			tell It;
				setDefaultOrder  0 1 2 3 5 6 7 8 9 10 11 12 13 14 15 16 17 18 19 20 21 22 24 26 27 28 29 31 32 33 34 35 36 38 39 40 41 42 43 44 45 46 47 48 50 51 52 53 55 56 57 60 61 62 63 64 65 66 67 68 69 70 71 73 74 75 76 77 78 79 80 82 83 84 85 86 88 89 90 91 92 93 94 95 96 97 98 101 103 132 122 123 124 125 126 127 128 129 111 113 114 115 115 106 106;
				attachments ;
			endTell;
			mqVersion 360;
			checksumv 0 3 2329726564 null  getNumChars 105 numChars 105 getNumTaxa 48 numTaxa 48   short true   bits 2305843009213693967   states 15   sumSquaresStatesOnly 10288.0 sumSquares -1.844674407370955E20 longCompressibleToShort false usingShortMatrix true   NumFiles 1 NumMatrices 1;
			mqVersion;
		endTell;
		getWindow;
		tell It;
			suppress;
			setResourcesState false false 100;
			setPopoutState 300;
			setExplanationSize 0;
			setAnnotationSize 0;
			setFontIncAnnot 0;
			setFontIncExp 0;
			setSize 1707 841;
			setLocation -8 -8;
			setFont Default;
			setFontSize 24;
			getToolPalette;
			tell It;
			endTell;
			desuppress;
		endTell;
		getEmployee  #mesquite.charMatrices.BasicDataWindowCoord.BasicDataWindowCoord;
		tell It;
			showDataWindow #5887150998515415147 #mesquite.charMatrices.BasicDataWindowMaker.BasicDataWindowMaker;
			tell It;
				getWindow;
				tell It;
					getTable;
					tell It;
						rowNamesWidth 174;
					endTell;
					setExplanationSize 30;
					setAnnotationSize 20;
					setFontIncAnnot 0;
					setFontIncExp 0;
					setSize 1607 769;
					setLocation -8 -8;
					setFont Default;
					setFontSize 12;
					getToolPalette;
					tell It;
						setTool mesquite.charMatrices.BasicDataWindowMaker.BasicDataWindow.ibeam;
					endTell;
					setActive;
					setTool mesquite.charMatrices.BasicDataWindowMaker.BasicDataWindow.ibeam;
					colorCells  #mesquite.charMatrices.ColorByState.ColorByState;
				tell It;
					setStateLimit 9;
					toggleUniformMaximum on;
				endTell;
					colorRowNames  #mesquite.charMatrices.TaxonGroupColor.TaxonGroupColor;
					colorColumnNames  #mesquite.charMatrices.CharGroupColor.CharGroupColor;
					colorText  #mesquite.charMatrices.NoColor.NoColor;
					setBackground White;
					toggleShowNames off;
					toggleShowTaxonNames on;
					toggleTight off;
					toggleThinRows off;
					toggleShowChanges on;
					toggleSeparateLines off;
					toggleShowStates on;
					toggleAutoWCharNames on;
					toggleAutoTaxonNames off;
					toggleShowDefaultCharNames off;
					toggleConstrainCW on;
					toggleBirdsEye off;
					toggleShowPaleGrid off;
					toggleShowPaleCellColors off;
					toggleShowPaleExcluded off;
					togglePaleInapplicable on;
					togglePaleMissing off;
					toggleShowBoldCellText off;
					toggleAllowAutosize on;
					toggleColorsPanel off;
					toggleDiagonal on;
					setDiagonalHeight 80;
					toggleLinkedScrolling on;
					toggleScrollLinkedTables off;
				endTell;
				showWindow;
				getWindow;
				tell It;
					forceAutosize;
				endTell;
				getEmployee #mesquite.charMatrices.AlterData.AlterData;
				tell It;
					toggleBySubmenus off;
				endTell;
				getEmployee #mesquite.charMatrices.ColorCells.ColorCells;
				tell It;
					setColor Red;
					removeColor off;
				endTell;
				getEmployee #mesquite.categ.StateNamesEditor.StateNamesEditor;
				tell It;
					makeWindow;
					tell It;
						setExplanationSize 30;
						setAnnotationSize 20;
						setFontIncAnnot 0;
						setFontIncExp 0;
						setSize 1607 769;
						setLocation -8 -8;
						setFont Default;
						setFontSize 14;
						getToolPalette;
						tell It;
							setTool mesquite.categ.StateNamesEditor.StateNamesWindow.ibeam;
						endTell;
						rowsAreCharacters on;
						toggleConstrainChar on;
						toggleConstrainCharNum 3;
						togglePanel off;
						toggleSummaryPanel off;
					endTell;
					showWindow;
				endTell;
				getEmployee #mesquite.categ.StateNamesStrip.StateNamesStrip;
				tell It;
					showStrip off;
				endTell;
				getEmployee #mesquite.charMatrices.AnnotPanel.AnnotPanel;
				tell It;
					togglePanel off;
				endTell;
				getEmployee #mesquite.charMatrices.CharReferenceStrip.CharReferenceStrip;
				tell It;
					showStrip off;
				endTell;
				getEmployee #mesquite.charMatrices.QuickKeySelector.QuickKeySelector;
				tell It;
					autotabOff;
				endTell;
				getEmployee #mesquite.charMatrices.SelSummaryStrip.SelSummaryStrip;
				tell It;
					showStrip off;
				endTell;
				getEmployee #mesquite.categ.SmallStateNamesEditor.SmallStateNamesEditor;
				tell It;
					panelOpen true;
				endTell;
			endTell;
		endTell;
		getEmployee  #mesquite.charMatrices.ManageCharacters.ManageCharacters;
		tell It;
			showCharacters #5887150998515415147 #mesquite.lists.CharacterList.CharacterList;
			tell It;
				setData 0;
				getWindow;
				tell It;
					useTargetValue off;
					setTargetValue ;
					newAssistant  #mesquite.lists.DefaultCharOrder.DefaultCharOrder;
					newAssistant  #mesquite.lists.CharListInclusion.CharListInclusion;
					newAssistant  #mesquite.lists.CharListPartition.CharListPartition;
					newAssistant  #mesquite.parsimony.CharListParsModels.CharListParsModels;
					setExplanationSize 30;
					setAnnotationSize 20;
					setFontIncAnnot 0;
					setFontIncExp 0;
					setSize 1607 769;
					setLocation -8 -8;
					setFont Default;
					setFontSize 14;
					getToolPalette;
					tell It;
					endTell;
				endTell;
				showWindow;
				getEmployee #mesquite.lists.CharListAnnotPanel.CharListAnnotPanel;
				tell It;
					togglePanel off;
				endTell;
			endTell;
		endTell;
		endTell;
end;
