# Supplementary material for: Cranial osteology, taxonomic reassessment, and phylogenetic relationships of the Early Cretaceous (Aptian-Albian) turtle Trinitichelys hiatti (Paracryptodira)
Source: PeerJ. 2022 Nov 2;10:e14138. doi: 10.7717/peerj.14138 (PMC9636874; doi:10.7717/peerj.14138)
Supplement: Supplemental Information 2 [file peerj-10-14138-s002.zip › Rollot_et_al_2022_Jan05_basal_baenids_stem_turtles.tnt]

xread
105 48
Proganochelys_quenstedti	00000000000000000000-000-000000000000100??1100000000000000000010000000000000000?00000????????0?0000?000-0
Kayentachelys_aprix	00000000[0 1]0000010?0?0-000-000001000000100000100000000000000000010001010000000000000000??001010000000?00000
*Eileanchelys_waldmani	0000??0?101000100000??1??0?0?0?000?0010000020?00?000?000100010??001?????0???11000?????010??10001000?10000
*Sichuanchelys_palatodentata	10002000?00000000010-?101???0?10000001000001?2000000000000100001000?001[0 1]????00000????????1?10000000000000
*Mongolochelys_efremovi	10000000001000000000-0?0110?001001?01100000100000000000000001011000000100???00000????1010[0 1]0100011?00?0000
*Chubutemys_copelloi	0000200010?0000000?0???1100??????1002?000001??????000000000?10?100??????0?????00?00?0?0101?10?000?00?000?
*Peligrochelys_walshae	????10???0?0000?00???????????????????1?0??????????0???0?0?00????00??00???0??0??0???????????1????1?0???0?0
Dinochelys_whitei	?000?0?0?0?00010???0?????????0?0000001000001?10100000000?00??00101?110???00?10000?00010??11110???????0?0?
Glyptops_ornatus	10002001?0?00?102?000100020000000000011000010100000000000000?001011110100?00110001000101011110?1?00?10000
Uluops_uluops	0000100110000010010000?11200???????????????????????00000010020111?1???010???1?????????????????0111001???0
Pleurosternon_bullockii	1000200?10000010210001000[1 2]00???000[0 1]0000000010[0 1]0000000000?10010011011??000?0011001?0001010101[1 2]0111101?0000
Pleurosternon_moncayensis	??????????????????01?????200????????????????0?0?????0???0??0??01????????????11?????????????????1110110??0
Dorsetochelys_typocardium__	10002001?00000101?0001?0220????0000001100001?10000000000000020011011???1????11000????1010111200?1???10000
Riodevemys_inumbragigas__	???????????????????????????????0000011000001?100000??????????????????????????1000??0?101010121???????0?0?
Toremys_cassiopeia	???????????????????????????????0000000?00001?100000??????????????????????????1001??0?10?010120???????000?
Helochelydra_nopcsai	1?0021-010?000202100-0?032000000?0??0????????????0?010?0000120010001011[0 1]10??12???0000???????0?0?10???11?0
Naomichelys_speciosa	110[0 1]????00000?202[0 1]00-0???1??000000000?0010011?000000?00000?1100?0010?1111??11200000002010101000?10??11100
Aragochersis_lignitesta	??0???????????2????????????????00000010000011100000??0?000???0??0????1?????11200000002010101100?1????1100
Kallokibotion_bajazidi	01000?0?100000100010-01?230??01000001000000211000000?00000?000110001?01[0 1]0??0010100011?0100?11001000010011
Compsemys_victa	01001001000000000010?0?023?0???00000001000021200000000000000?0010100??100???010111011100000121?200???0011
Berruchelus_russelli__	???????????????????????????????0000000?000021200000??????????????????????????1?11??1110?0001[1 2]1???????00??
Peltochelys_duchastelli	???????????????????????????????000102?100002?100000??????????????????????????1010??1?101001121???????000?
Selenemys_lusitanica__	???????????????????????????????00000000000021100000??????????????????????????1010??1??01000121???????0?0?
*Trinitichelys_hiatti	10001001101000102000110023?0?????00?01000?0110000?000000000010111000??000??01110?1011??1????10220?0110??0
*Arundelemys_dardeni	000010010000001020????00230[0 1]???????????????????????00000000??0?11010??000???1??????????????????200011???0
*Lakotemys_australodakotensis	1000?0?010100020200011?11300???000?00?1???0?11000?000000000010111?1????0?????10?011111010?1?10220100?0000
Arvinachelys_goldeni	010011010000000?21011?1113?1?1?210???100000??011110000001200?011100010011?????0?1??11??11???10220????0??0
Neurankylus_exemius	0??0??0??0000?10???001??1[2 3]?1?0?100000110000111000000000010100001?000100?1111001001011101110110[1 2]201??00000
Neurankylus_torrejonensis	000?????000000101??0???0?3???0?100???110000?110???00?0????00?001?0001001????00??0??11????????0??0????0???
Hayemys_latifrons	00????0??0000?012?0111?113?0???????????????????????000000000?0011000??011???0???0?????????????120???????0
Plesiobaena_antiqua	0000110110[0 1][0 2]101120011110130001011101011000001011110000000000100110010111111100000111100111-00022010100000
Peckemys_brinkman	00000101[0 1]01?1[0 1]111[0 1]01001023100111??0101000001101??10000001200100?????????????????01111????????0220?010??00
Cedrobaena_putorius	0000111111??11111[0 1]01111[0 1]2?1001?????????????????????000000001010???????????????????????????????220???0??00
*Goleremys_mckennai	0000111?100020211001??10?3?????????????????????????01000?000?0?11001??11??????????????????????2?0???????0
Boremys_pulchra	0?00?11??0?01?11??0111?0??101?021011021111111110111000000000100110010111110002000111101111-0002??1???000?
Boremys_grandis	???????????????????????????????21011022111111110111??????????????????????????20001111011?1?000???????000?
Eubaena_cephalica	01011110110010[0 1]1200111101310???????????????????????00000011010011001??111???0000??????????????220021????0
Palatobaena_cohen	20002101111220111[0 1]01111013100111110?0110000010?11?0111101111[1 2]101101101?11???000001111????1??10220101?0000
Palatobaena_bairdi	2000210111122011000100101310011????????????????????1111001112101101101?11???0?????????????????220???????0
Palatobaena_gaffneyi	2001210101122111100100100310???????????????????????11110011121011011???11???0?????????????????120???????0
*Palatobaena_knellerorum	20002100111210210001001013?0???????????????????????11110010121011011???11???0?????????????????220???????0
Stygiochelys_estesi	0010110011112111100111010311?????????2211?0??01???00000001001001100101111???00000111111???????[1 2]20??1???00
*Saxochelys_gilberti	0010110011102[0 1]212001110[0 1]1310210[1 2]101002[1 2]1100[0 1]101011000000000010111001011001??010001111011[0 1]1-0[0 1]022001110000
Baena_arenosa	00101100[0 1]01?21110[0 1]100000131120011001122010011011110000000000001110?101111???000001111??111-000020021?0000
Chisternon_undatum	00101100111121110[0 1]1010010311200110110221100110110100000000101011100101111111000001111??1?1-000020????0000
Gammerabaena_sonsalla	0000110011[0 1]110[0 1]120?????01?10???????????????????????00001?11??1?11001??1?1???0??????????????????201???????
Denazinemys_nodosa	???????????????????????????????210?1022110011110?11??????????????????????????20001111????1-000???????000?
Scabremys_ornata	???????????????????????????????110?1011000011010?10??????????????????????????20001111????????0???????000?
;
cnames
{0 skull_shape_in_dorsal_view wedge_shaped_(triangular) elongate_(at_least_twice_as_long_as_wide) round;
{1 preorbital_length short long;
{2 orbit_shape circular with_posterodorsal_notch;
{3 size_of_orbit orbit_larger_than_maxillary_height orbit_smaller_than_maxillary_height;
{4 lingual_ridge complete reduced,_only_developed_anteriorly absent;
{5 shape_of_triturating_surface lingual_and_labial_margins_more_or_less_parallel lingual_and_labial_margins_diverge_posteriorly,_triturating_surface_greatly_expanded_posteriorly;
{6 intermaxillary_arch/_tongue_groove broad narrow;
{7 palatine_contribution_to_triturating_surface absent present;
{8 interorbital_width wide_(70-100%_of_skull_width) moderate_(35-65%_of_skull_width) narrow_(0-30%_of_skull_width);
{9 swollen_maxillae absent present;
{10 nasal_size larger,_more_than_10%_of_surface_of_interorbital_skull_roof small_to_absent,_less_than_10%_of_surface_of_interorbital_skull_roof;
{11 frontal_contribution_to_external_nares absent present,_between_nasals_and_maxillae present,_between_nasals,_along_midline;
{12 prefrontal_exposure_on_skull_roof large reduced absent;
{13 postorbital_contribution_of_frontal part_of_frontals_occupies_space_posterior_to_the_orbits frontals_restricted_to_the_interorbital_space;
{14 frontal_contribution_to_orbits absent present,_small present,_large;
{15 frontal_maxilla_contact absent present;
{16 jugal_contribution_to_orbit large small absent;
{17 ventral_extension_of_the_jugal present,_the_jugal_extends_ventrally_deep_below_the_level_of_the_orbit_and_may_reach_the_ventral_margin_of_the_maxilla absent,_the_jugal_does_not_form_a_ventral_process;
{18 posterodorsal_extension_of_quadratojugal quadratojugal_extends_over_tympanum quadratojugal_does_not_crest_tympanum;
{19 squamosal_parietal_contact present absent;
{20 posteromedial_margin_of_parietals parietals_jointly_form_a_rounded_margin parietals_jointly_form_a_pointed_margin;
{21 posterior_thinning_of_parietals_towards_temporal_margins absent present;
{22 praepalatine_foramen located_entirely_within_premaxillae located_within_suture_of_premaxillae,_vomer,_and/or_maxillae;
{23 foramen_palatinum_posterius formed_by_pterygoid_and_palatine formed_entirely_by_palatine;
{24 midline_contact_of_pterygoid point_contact,_less_than_10%_of_the_anteroposterior_length_of_pterygoid small,_10_to_40%_of_pterygoid_length 40_to_70%_of_pterygoid_length more_than_70%_of_pterygoid_length;
{25 posterior_process_of_the_pterygoid absent,_prootic_exposed_ventrally short,_prootic_not_exposed_ventrally,_no_contact_with_the_basioccipital moderately_long,_point_contact_with_basioccipital elongate,_extensive_contact_with_basioccipital;
{26 epipterygoid present absent;
{27 contribution_of_opisthotic_to_stapedial_foramen absent present;
{28 splenial large reduced absent;
{29 tubercle_on_posterolateral_edge_of_dentary absent present;
{30 shape_of_the_dentary/surangular_contact Z-shaped straight;
{31 scalloping_of_posterior_margin_of_carapace absent present_but_minor present_and_distinct;
{32 contribution_of_5th_vertebral_to_posterior_margin_of_carapace absent present;
{33 costal_fontanelles_in_skeletally_mature_individuals absent present;
{34 preneural absent present;
{35 supernumerary_posterior_peripherals absent present_(more_than_12_pairs_present,_additional_ones_inserted_posteriorly);
{36 mesoplastron mesoplastra_present_and_with_midline_contact mesoplastra_present_but_lacking_midline_contact mesoplastra_absent;
{37 cervical_scutes absent present,_single present,_two_or_more;
{38 vertebral_length_versus_width width_significantly_greater_than_length length_and_width_approximately_equal length_greater_than_width;
{39 nuchal_scute absent present;
{40 prepleural_scute absent present;
{41 postpleural_scute absent present;
{42 supramarginal_scutes absent present;
{43 placement_of_anterior_margin_of_marginal_I great_majority_located_over_nuchal evenly_spans_nuchal/peripheral_suture majority_located_over_peripheral_I;
{44 epiplastral_processes present absent;
{45 gulars smaller_than_extragulars as_large_as_extragulars much_larger_than_extragulars;
{46 medial_contact_of_extragulars absent present;
{47 placement_of_anal_scutes restricted_to_xiphiplastra lap_onto_hypoplastra_as_well;
{48 xiphiplastron-hypoplastron_suture straight z-shaped;
{49 pygal_notch absent present;
{50 anteriorly_scalloped_shell absent present;
{51 sulcus_around_external_narial_opening absent present;
{52 external_pterygoid_process present greatly_reduced;
{53 angle_between_maxillae acute_angle obtuse_angle;
{54 thickening_of_jugal absent present;
{55 vertical_indentation_on_maxilla_anterior_to_orbit absent present;
{56 horizontal_tubercles_on_basiocciptal absent present;
{57 length_between_orbit_and_cheek_emargination 50-100%_of_orbit_diameter more_than_100%_of_orbit_diameter less_than_50%_of_orbit_diameter;
{58 shape_of_frontal/parietal_suture slightly_curved_to_straight strongly_curved;
{59 size_of_mandibular_condyle small large;
{60 supraoccipital_exposure_on_skull_roof absent present,_but_minor present_and_large;
{61 orbit_inset_into_maxilla absent present;
{62 parietal_width_versus_length maximum_combined_width_of_parietals_less_then_their_length maximum_combined_width_of_parietals_greater_than_their_length;
{63 interpterygoid_vacuity present absent;
{64 cheek_emargination absent_or_minor 'present, reaching at_least the ventral margin of the orbit';
{65 hooked_premaxilla absent present;
{66 nasal/frontal_suture_shape straight anteriorly_convex;
{67 nasal/premaxilla_relationship nasals_extend_as_far_anteriorly_as_premaxilla nasals_do_not_extend_as_far_anteriorly_as_premaxilla;
{68 hooked_mandible absent present;
{69 labial_ridge_on_mandible present absent;
{70 snout_shape rectangular_snout pointed_snout;
{71 size_of_tympanum smaller_than_diameter_of_orbit larger_than_diameter_of_orbit;
{72 size_of_the_external_narial_opening small,_much_smaller_than_orbit large,_approximately_the_same_size_as_orbit;
{73 distal_caudals same_length_as_proximal_caudals significantly_longer_than_proximal_caudals;
{74 presence_of_free_cervical_ribs present absent;
{75 articular_surfaces_on_cervical_vertebrae absent,_all_vertebrae_amphicoelous present,_some_vertebrae_proceolous_or_ophisthocoelous;
{76 sculptured_skull absent_or_minor present_and_distinct;
{77 shell_sculpturing smooth_to_minor distinct_tubercles_and_crenulations raised_tubercles_that_easily_break;
{78 shape_of_vertebral_III as_wide_anteriorly_as_posteriorly narrower_anteriorly_than_posteriorly;
{79 nuchal_contribution_to_anterior_margin_of_shell present absent;
{80 xiphiplastral_notch absent present;
{81 distinct_thickening_of_plastron_medial_to_inguinal_buttresses absent present;
{82 distinct_thickening_of_plastron_medial_to_axillary_buttresses absent present;
{83 contact_of_axillary_buttress_with_costals absent_or_minor present_and_extensive;
{84 extent_of_inguinal_buttress absent_or_minor present_and_extensive;
{85 number_of_suprapygals one two three;
{86 suprapygal_size large small;
{87 neural_V wider_than_long longer_than_wide;
{88 neural_VI_contacts contacts_costals_V_and_VI contacts_costals_V,_VI,_and_VII;
{89 peripheral_I_contact_with_costal_I absent present;
{90 relative_width_of_suprapygals suprapygal_I_much_narrower_than_suprapygal_II suprapygals_have_about_the_same_width;
{91 lateral_margins_of_nuchal margins_parallel margins_anteriorly_convergent;
{92 entoplastral_dimensions longer_than_broad about_equal broader_than_long;
{93 midline_sulcus straight deeply_sinuous;
{94 depth_of_upper_temporal_emargination_relative_to_incisura_columella_auris absent_to_shallow,_does_not_reach_level_of_incisura_in_lateral_view moderate,_reaches_beyond_level__incisura_in_lateral_view,_but_not_deeper_than_anterior_margin_of_tympanus deep,_beyond_level_of_cavum_tympani_in_lateral_view;
{95 basipterygoid_processes present,_large present,_reduced absent;
{96 anterior_tubercula absent present;
{97 prootic_in_trigeminal_foramen present absent;
{98 enclosure_of_internal_carotid_artery_in_bone internal_carotid_artery_not_enclosed_in_bone,_foramen_distalis_nervi_vidiani_ventrally_exposed internal_carotid_artery_canal_anteriorly_ossified,_foramen_distalis_nervi_vidiani_ventrally_exposed internal_carotid_artery_canal_fully_encased_in_bone,_the_foramen_distalis_nervi_vidiani_is_not_exposed_ventrally;
{99 lateral_canal_of_carotid_system present absent;
{100 occipital_condyle formed_by_basioccipital_and_exoccipital formed_by_basioccipital_alone;
{101 entoplastral_scute absent present;
{102 V-shaped_anterior_peripherals absent present;
{103 supernumerary_anterior_peripherals absent present_(more_than_12_pairs_present,_four_associated_with_costal_I);
{104 superficial_enclosure_of_cavum_tympani_by_squamosal/quadrate_contact absent present;
;
ccode	+ 4 8 12 14 16 24 25 28 31 36.38 43 45 57 60 77 85 92 94 95 98 *;
proc /;
comments 38
{0 8 1 based on fig. 22 of Gaffney (1990)
;
{1 8 0,69 based on fig. 10 in Gaffney and Jenkins (2010);
{2 8 0.36 based on the skull in fig. 5a in Anquetin (2010);
{2 27 change from ?->0 by SWE;
{2 56 chnaged from 0->1 by SWE, double checked by Walter as well;
{2 96 changed from ?->0 by SWE;
{2 97 changed from ?->0 by SWE	;
{2 98 chnaged from ?->0 by SWE;
{4 8 0.84, by reference to figure 17.28 in Sukhanov (2000);
{5 8 0.62 by reference to fig. 3 in Sterli et al. (2015);
{8 8 1.28, fig. 12, Gaffney 1979;
{8 15 fig. 12;
{9 8 0.65 by reference to Fig. 1 in Rollot et al. (2021);
{10 8 0.5 (left side) and 0.57 (right side), fig. 2, Evers et al., 2020;
{12 8 2.05, by reference to holotype of delairii;
{15 8 0.63 by reference to Fig. 4 in Joyce et al. (2011);
{16 8 0.81, Fig. 2 in Joyce et al. (2014);
{18 8 0.56, fig. 2 in Martin-Jimenez et al. (2021);
{19 8 1, fig. 1 Lyson and Joyce (2011);
{23 8 0.58, Fig. 2 in Rollot et al. (this paper);
{24 8 0.93, fig. 1 in Evers et al. (2021);
{25 8 0.51, fig. 2, Rollot et al. (in press);
{26 8 0.83 based on UMNH VP 21151 (Fig. 2 in Lively, 2015); 0,79 based on UMNH VP 21300 (Fig. 3 in Lively, 2015);
{27 8 2.29, fig. 2, Lyson et al. (2016);
{30 8 0.59, fig. 2, Brinkman (2003);
{31 8 0.59 (Fig. 4), 0.72 (Fig. 5), Lyson and Joyce (2009);
{32 8 0.46 (Fig. 1), 0.37 (Fig. 2), Lyson and Joyce (2009);
{33 8 0.63, fig. 1, Hutchison (2004);
{36 8 0.46, fig. 1, Rollot et al. (2018);
{37 8 0.55, fig. 2, Lyson et al. (2021);
{38 8 0.57, fig. 2, Lyson et al. (2021);
{39 8 0.72, fig. 2, Lyson et al. (2021);
{40 8 0.42, fig. 3, Lyson et al. (2021);
{41 8 0.46 (fig. 20 from Gaffney, 1972);;
{42 8 0.5 (fig. 2 from Lyson et al., 2019); 0.66 (fig. 3 from Lyson et al., 2019); 0.58 (fig. 4 from Lyson et al., 2019);
{43 8 0.57 (fig. 26 from Gaffney, 1972); 0.69 (picture of UCM 102270);
{44 8 0.61 (fig. 34 from Gaffney, 1972);
{45 8 0.55 (fig. 1 from Lyson & Joyce, 2010; taken from the left side);
;
